# Supplementary material for: Public health implications of recent declines in fatal drug overdoses in New York State and the United States
Source: Health Aff Sch. 2024 Dec 12;2(12):qxae172. doi: 10.1093/haschl/qxae172 (PMC11694711; doi:10.1093/haschl/qxae172)
Supplement: qxae172_Supplementary_Data [file qxae172_supplementary_data.zip]

Archive with 3 entries (3 files):
- coi_disclosure HA Scholar submitted Clear.docx
- coi_disclosure HA Scholar submitted Holtgrave.docx
- coi_disclosure HA Scholar submitted McDonald.docx
